# Supplementary material for: High-Resolution Analysis of the 5′-End Transcriptome Using a Next Generation DNA Sequencer
Source: PLoS One. 2009 Jan 1;4(1):e4108. doi: 10.1371/journal.pone.0004108 (PMC2606021; doi:10.1371/journal.pone.0004108)
Supplement: Table S2 — 5′SAGE tag mapping summary (0.02 MB XLS) [file pone.0004108.s004.xls]

## Sheet: Sheet1
Table S2. 5'SAGE tag mapping summary
	HT-29 control		HT-29 5Aza
	Tags	Unique Tags (genes)	Tags	Unique Tags (genes)
Known genes	50068	9598	50583	15877
		(3,737)		(4,895)
Internal exons/intron	773	244	767	389
		(149)		(253)
Genome	3911	767	3605	1107
Mapped total	54752	10609	54955	14373
Total tags	71750	21121	70309	24275
To associate 5’ SAGE tags with transcriptional start sites, we aligned 5’ SAGE tags (19 base) with the human genome sequence. This column indicates the number of unique gene matched by unique tags.
