# Supplementary material for: High-Resolution Analysis of the 5′-End Transcriptome Using a Next Generation DNA Sequencer
Source: PLoS One. 2009 Jan 1;4(1):e4108. doi: 10.1371/journal.pone.0004108 (PMC2606021; doi:10.1371/journal.pone.0004108)
Supplement: Table S3 — Differentially expressed genes in cells treated with 5Aza (0.02 MB XLS) [file pone.0004108.s005.xls]

## Sheet: Sheet1
Table S3. Differentially expressed genes in cells treated with epigenetic drugs.
			Tag No.
Description	Refseq	Fold	Control	5Aza
Increased genes		5A/C
paraneoplastic antigen like 5	NM_052926	273	1	273
melanoma antigen family A, 1	NM_004988	236	1	236
P antigen family, member 2B	NM_001015038	204	0	204
P antigen family, member 1	NM_003785	137	1	137
melanoma antigen family A, 8	NM_005364	60	0	60
hypothetical protein LOC26172	NM_015673	46	0	46
ubiquitin carboxyl-terminal esterase L1	NM_004181	34	1	34
chemokine (C-X-C motif) ligand 5 precursor	NM_002994	34	0	34
P antigen family, member 2	NM_207339	33	0	33
melanoma antigen family A, 10	NM_001011543	29	1	29
aurora kinase A interacting protein 1	NM_017900	26	1	26
STG protein	NM_014070	23	1	23
Decerase genes		C/5A
non
Table lists highly expressed genes that had more than 20 fold in comparison with a control. The fold induction (or supression) in 5Aza was determined by dividing the number of tags in 5Aza (control) by that of tags in control (or 5Aza). To avoid division by 0, a tag value of 1 was used for any tag that was not detectable in one sample. C: control,
