# Supplementary material for: High-Resolution Analysis of the 5′-End Transcriptome Using a Next Generation DNA Sequencer
Source: PLoS One. 2009 Jan 1;4(1):e4108. doi: 10.1371/journal.pone.0004108 (PMC2606021; doi:10.1371/journal.pone.0004108)
Supplement: Table S4 — Gene Ontology Comparison (0.02 MB XLS) [file pone.0004108.s006.xls]

## Sheet: Sheet1
Table S4. Gene Ontology Comparison
Category (Biological process)	Genes in Category	% of Genes in Category	Genes in List in Category	% of Genes in List in Category	p-Value
5Aza
response to pest, pathogen or parasite	441	3.477	7	25	3.68e-05
response to external biotic stimulus	470	3.706	7	25	5.52e-05
taxis	118	0.93	4	14.29	0.000123
chemotaxis	118	0.93	4	14.29	0.000123
response to wounding	418	3.296	6	21.43	0.000251
response to external stimulus	696	5.488	7	25	0.000625
inflammatory response	229	1.806	4	14.29	0.00151
response to chemical stimulus	405	3.193	5	17.86	0.00173
negative regulation of membrane potential	1	0.00788	1	3.571	0.00221
response to biotic stimulus	889	7.009	7	25	0.00261
copulation	2	0.0158	1	3.571	0.00441
RNA-dependent DNA replication	2	0.0158	1	3.571	0.00441
response to abiotic stimulus	513	4.045	5	17.86	0.00482
mating	3	0.0237	1	3.571	0.00661
response to stress	1051	8.287	7	25	0.00662
immune response	791	6.237	6	21.43	0.00666
defense response	852	6.718	6	21.43	0.00949
The highly expressed genes that had more than 10 fold in comparison with a control, were classified using GeneSpring GX 7.3.1 software.
